# Supplementary material for: Association of Preoperative Physical Activity with Short- and Long-Term Outcomes in Patients Undergoing Palliative Resection for Metastatic Colorectal Cancer: An Inverse Probability of Treatment Weighting Analysis
Source: Cancers (Basel). 2022 Jan 19;14(3):489. doi: 10.3390/cancers14030489 (PMC8833797; doi:10.3390/cancers14030489)
Supplement: Supplementary file 1 [file cancers-14-00489-s001.zip]

Archive with 1 entries (1 files):
- cancers-1519058-supplementary.pdf
